# Supplementary material for: Prokaryotic Communities in the Thalassohaline Tuz Lake, Deep Zone, and Kayacik, Kaldirim and Yavsan Salterns (Turkey) Assessed by 16S rRNA Amplicon Sequencing
Source: Microorganisms. 2021 Jul 17;9(7):1525. doi: 10.3390/microorganisms9071525 (PMC8304926; doi:10.3390/microorganisms9071525)
Supplement: Supplementary file 1 [file microorganisms-09-01525-s001.zip]

Archive with 1 entries (1 files):
- microorganisms-1286516-supplementary.pdf
